# Supplementary material for: Standard Anatomical and Visual Space for the Mouse Retina: Computational Reconstruction and Transformation of Flattened Retinae with the Retistruct Package
Source: PLoS Comput Biol. 2013 Feb 28;9(2):e1002921. doi: 10.1371/journal.pcbi.1002921 (PMC3585388; doi:10.1371/journal.pcbi.1002921)
Supplement: Dataset S1 — Complete source code for the Retistruct package (version 0.5.7). Includes demonstration data for Figures 1, 2 and 6 in this paper, a user guide with installation instructions, and a reference manual containing descriptions of the functions used in the package. (ZIP) [file pcbi.1002921.s001.zip]

Archive with 18 entries (17 files):
- retistruct_0.5.7.tar.gz
- retistructgui_0.5.7.tar.gz
- retistructdemos_0.5.7.tar.gz
- matlab/
- matlab/plot_contour_polar.m
- matlab/hdf5load.m
- matlab/polararea.m
- matlab/plot_landmarks_polar.m
- matlab/plot_datapoints_polararea.m
- matlab/plot_outline_polar.m
- matlab/listdirs.m
- matlab/plot_datapoints_polar.m
- matlab/makefigures.m
- doc/retistruct-user-guide.pdf
- doc/retistruct-manual.pdf
- install.R
- install-gui.R
- README.txt
