# Supplementary material for: Standard Anatomical and Visual Space for the Mouse Retina: Computational Reconstruction and Transformation of Flattened Retinae with the Retistruct Package
Source: PLoS Comput Biol. 2013 Feb 28;9(2):e1002921. doi: 10.1371/journal.pcbi.1002921 (PMC3585388; doi:10.1371/journal.pcbi.1002921)
Supplement: Dataset S1 — Complete source code for the Retistruct package (version 0.5.7). Includes demonstration data for Figures 1, 2 and 6 in this paper, a user guide with installation instructions, and a reference manual containing descriptions of the functions used in the package. (ZIP) [file pcbi.1002921.s001.zip › matlab/hdf5load.m]

function s = hdf5load(filename, varargin)
info = hdf5info(filename, varargin{:});
g = info.GroupHierarchy;
s = get_struct(filename, g, [], varargin{:});

function s = get_struct(filename, g, s, varargin) 
ds = g.Datasets;
gs = g.Groups;
for d=ds
    n = d.Name(2:end);
    data = hdf5read(filename, n, varargin{:});
    if strcmp(d.Datatype.Class, 'H5T_STRING')
        data = data.Data;
    end
    sn = ['s.' strrep(n, '/', '.')];
    eval([sn '= data;']);
end
for g=gs
    s = get_struct(filename, g, s, varargin{:});
end
