# Supplementary material for: Standard Anatomical and Visual Space for the Mouse Retina: Computational Reconstruction and Transformation of Flattened Retinae with the Retistruct Package
Source: PLoS Comput Biol. 2013 Feb 28;9(2):e1002921. doi: 10.1371/journal.pcbi.1002921 (PMC3585388; doi:10.1371/journal.pcbi.1002921)
Supplement: Dataset S1 — Complete source code for the Retistruct package (version 0.5.7). Includes demonstration data for Figures 1, 2 and 6 in this paper, a user guide with installation instructions, and a reference manual containing descriptions of the functions used in the package. (ZIP) [file pcbi.1002921.s001.zip › matlab/polararea.m]

function polararea(dat, lty)
R = sqrt(2 * (1 + sin(dat(:,1))));
theta = dat(:,2);
plot(R.*cos(theta), R.*sin(theta), lty)
