# Supplementary material for: Standard Anatomical and Visual Space for the Mouse Retina: Computational Reconstruction and Transformation of Flattened Retinae with the Retistruct Package
Source: PLoS Comput Biol. 2013 Feb 28;9(2):e1002921. doi: 10.1371/journal.pcbi.1002921 (PMC3585388; doi:10.1371/journal.pcbi.1002921)
Supplement: Dataset S1 — Complete source code for the Retistruct package (version 0.5.7). Includes demonstration data for Figures 1, 2 and 6 in this paper, a user guide with installation instructions, and a reference manual containing descriptions of the functions used in the package. (ZIP) [file pcbi.1002921.s001.zip › matlab/plot_landmarks_polar.m]

function plot_landmarks_polar(Sss) 
save_hold = ishold;
hold on
f = fieldnames(Sss);

for n = 1:length(fieldnames(Sss))
    phi = Sss.(f{n})(:,1);
    lambda = Sss.(f{n})(:,2);
    polar(lambda, (phi .* 180/pi) + 90)
end
if ~save_hold
    hold off
end
