# Supplementary material for: Standard Anatomical and Visual Space for the Mouse Retina: Computational Reconstruction and Transformation of Flattened Retinae with the Retistruct Package
Source: PLoS Comput Biol. 2013 Feb 28;9(2):e1002921. doi: 10.1371/journal.pcbi.1002921 (PMC3585388; doi:10.1371/journal.pcbi.1002921)
Supplement: Dataset S1 — Complete source code for the Retistruct package (version 0.5.7). Includes demonstration data for Figures 1, 2 and 6 in this paper, a user guide with installation instructions, and a reference manual containing descriptions of the functions used in the package. (ZIP) [file pcbi.1002921.s001.zip › matlab/plot_datapoints_polararea.m]

function plot_datapoints_polararea(Dss, phi0)
save_hold = ishold;

%% Draw circular gridlines
dl = 2*pi/90;                           % Resolution of circle
lambdas = 0:dl:2*pi;                    % Locations of longidtude lambda
phis = (-80:10:phi0) * pi/180;                     % Locations of lattitude phi
rs = sqrt(2 * (1 + sin(phis)));  % Phi transformed to r in
                                       % area-preserving polar coordinates
plot(cos(lambdas)' * rs, sin(lambdas)' * rs, 'b-')
hold on

%% Plot data points
%% First column is latitude (phi); second column is longitude
%% (lambda)

polararea(Dss.green, '.g')
polararea(Dss.red, '.r')

if ~save_hold
    hold off
end
