# Supplementary material for: Standard Anatomical and Visual Space for the Mouse Retina: Computational Reconstruction and Transformation of Flattened Retinae with the Retistruct Package
Source: PLoS Comput Biol. 2013 Feb 28;9(2):e1002921. doi: 10.1371/journal.pcbi.1002921 (PMC3585388; doi:10.1371/journal.pcbi.1002921)
Supplement: Dataset S1 — Complete source code for the Retistruct package (version 0.5.7). Includes demonstration data for Figures 1, 2 and 6 in this paper, a user guide with installation instructions, and a reference manual containing descriptions of the functions used in the package. (ZIP) [file pcbi.1002921.s001.zip › matlab/listdirs.m]

function dirs = listdirs(tldir) 
files = dir(tldir);
dirs = {};
for n = 1:size(files, 1)
    f = files(n);
    if f.isdir
        if ~strcmp(f.name, '.') & ~strcmp(f.name, '..')
            dirs = {dirs{:}, [tldir '/' f.name]};
        end
    end
end
newdirs = {};
for n = 1:size(dirs, 2) 
    subdirs = listdirs(dirs{n});
    newdirs = {newdirs{:}, subdirs{:}};
end
dirs = {dirs{:}, newdirs{:}};
