# Supplementary material for: Standard Anatomical and Visual Space for the Mouse Retina: Computational Reconstruction and Transformation of Flattened Retinae with the Retistruct Package
Source: PLoS Comput Biol. 2013 Feb 28;9(2):e1002921. doi: 10.1371/journal.pcbi.1002921 (PMC3585388; doi:10.1371/journal.pcbi.1002921)
Supplement: Dataset S1 — Complete source code for the Retistruct package (version 0.5.7). Includes demonstration data for Figures 1, 2 and 6 in this paper, a user guide with installation instructions, and a reference manual containing descriptions of the functions used in the package. (ZIP) [file pcbi.1002921.s001.zip › matlab/makefigures.m]

function makefigures(tldir, outputdir)
datasets = listdirs(tldir);
mkdir(outputdir)
for n = 1:size(datasets, 2)
    d = datasets{n};
    disp(d);
    f = [d, '/r.mat'];
    if exist(f)
        disp(['Loading ', f])
        clear Dss Sss phi0 Tss DssMean KDE
        load(f)
        clf 
        plot_outline_polar(Tss)
        hold on
        plot_datapoints_polar(Dss)
        plot_landmarks_polar(Sss)
        
        % Make a nice name for the file
        sname = d;
        sname = sname((length(tldir)+2):end);
        sname(sname=='/') = '_';
        sname = [outputdir, '/', sname, '_polar.pdf'];
        
        print('-dpdf', sname);
    end
end
