# Supplementary material for: Standard Anatomical and Visual Space for the Mouse Retina: Computational Reconstruction and Transformation of Flattened Retinae with the Retistruct Package
Source: PLoS Comput Biol. 2013 Feb 28;9(2):e1002921. doi: 10.1371/journal.pcbi.1002921 (PMC3585388; doi:10.1371/journal.pcbi.1002921)
Supplement: Dataset S1 — Complete source code for the Retistruct package (version 0.5.7). Includes demonstration data for Figures 1, 2 and 6 in this paper, a user guide with installation instructions, and a reference manual containing descriptions of the functions used in the package. (ZIP) [file pcbi.1002921.s001.zip › install.R]

## Set up libPaths to ensure that the libraries are installed in
## the R_LIBS_USER directory. This can be specified using the 
.libPaths(c(Sys.getenv("R_LIBS_USER"), .libPaths()))

## Need to make sure we have a valid repository
options(repos=c("http://cran.r-project.org"))

## It ought to be possible to get these dependendcies from the
## retistruct DESCRIPTION, but I don't know how!!
if (!require("foreign"))       install.packages("foreign")
if (!require("geometry"))      install.packages("geometry")
if (!require("rgl"))           install.packages("rgl")
if (!require("R.matlab"))      install.packages("R.matlab")
if (!require("ttutils"))       install.packages("ttutils")
if (!require("png"))           install.packages("png")
if (!require("sp"))            install.packages("sp")
if (!require("RTriangle"))     install.packages("RTriangle")

## Updating packates may be necessary
## update.packages(Sys.getenv("R_LIBS_USER"))
## Now install retistruct
install.packages("retistruct_0.5.7.tar.gz")
install.packages("retistructdemos_0.5.7.tar.gz")
