# Supplementary material for: Standard Anatomical and Visual Space for the Mouse Retina: Computational Reconstruction and Transformation of Flattened Retinae with the Retistruct Package
Source: PLoS Comput Biol. 2013 Feb 28;9(2):e1002921. doi: 10.1371/journal.pcbi.1002921 (PMC3585388; doi:10.1371/journal.pcbi.1002921)
Supplement: Dataset S1 — Complete source code for the Retistruct package (version 0.5.7). Includes demonstration data for Figures 1, 2 and 6 in this paper, a user guide with installation instructions, and a reference manual containing descriptions of the functions used in the package. (ZIP) [file pcbi.1002921.s001.zip › install-gui.R]

source("install.R")

## It ought to be possible to get these dependendcies from the
## retistruct DESCRIPTION, but I don't know how!!
if (!require("gWidgets"))      install.packages("gWidgets")
if (!require("gWidgetsRGtk2")) install.packages("gWidgetsRGtk2")
if (!require("cairoDevice"))   install.packages("cairoDevice")
## These lines needed while  Triangle and geometry only on R-Forge
## update.packages(Sys.getenv("R_LIBS_USER"))
## Now install retistruct
install.packages("retistructgui_0.5.7.tar.gz")

library(retistructgui)
retistruct()
